# Supplementary material for: Metabolomic approach to evaluating adriamycin pharmacodynamics and resistance in breast cancer cells
Source: Metabolomics. 2013 Mar 20;9(5):960–73. doi: 10.1007/s11306-013-0517-x (PMC3769585; doi:10.1007/s11306-013-0517-x)
Supplement: Supplementary file 1 — Supplementary material 1 (XLSX 47 kb) [file 11306_2013_517_MOESM1_ESM.xlsx]

## Sheet: CELL-S
Table S-1 The effect of adriamycin on intracellular metabolites of MCF-7S cells
Name		02SK	02SD	06SK	06SD	18SK	18SD	24SK	24SD	36SK	36SD
Glycerol	Mean	1.59117e+06	1.61026e+06	1.81736e+06	1.61138e+06	2.48579e+06	1.86157e+06	2.16912e+06	1.15734e+06	2.44626e+06	1.40869e+06
	SD	157522	332977	78289.2	208209	170510	397144	441459	330343	470542	457716
	Fold change	1.012		0.886661		0.748883		0.533551		0.575852
	P values	0.902456		0.0611946		0.0100028		0.00139551		0.00310499
Glycerol-phosphate	Mean	196601	206151	224736	220934	280428	336871	283591	364961	299175	403279
	SD	5453.66	23692.7	11439.9	20985	26293.6	21076.7	13339.7	90258.5	44280.6	134106
	Fold change	1.04857		0.983081		1.20128		1.28693		1.34797
	P values	0.376146		0.707287		0.00235291		0.0783768		0.12038
Methionine	Mean	437122	400805	423142	363861	504907	351923	538606	242840	535154	277666
	SD	48124.2	101267	16596.4	55367	59137.5	93401.4	98950.6	101041	113792	80094.3
	Fold change	0.916917		0.859903		0.697004		0.450867		0.518852
	P values	0.453056		0.0464871		0.00876324		0.000449504		0.00143
Putrescine	Mean	90805.9	77338.4	55858.7	41979.4	32774.9	8517.24	22852.4	3617.35	15596.4	3719.41
	SD	14792.8	24708.7	5714.06	7301.98	5416.15	3337.36	7200.81	1057.46	13944.7	2625.19
	Fold change	0.851689		0.751529		0.259871		0.158292		0.238478
	P values	0.284421		0.00476867		1.08422e-05		0.00111661		0.0918818
Dihydroxyacetone-Phosphate	Mean	7189.45	9148.61	5856.92	8827.87	4664.03	6300.51	7007.42	7023.11	10321.8	2972.62
	SD	1994.73	1342.76	928.416	2403.12	926.831	2165.22	2073.27	2714.64	9538.89	1367.05
	Fold change	1.2725		1.50725		1.35087		1.00224		0.287994
	P values	0.0779498		0.027859		0.133987		0.991263		0.118409
Cystathonine	Mean	2915.35	3089.62	7244.18	4734.74	16906.5	5781.63	15717	3225.97	19102	1739.56
	SD	1150.67	1206.23	582.793	1337.41	1961.53	1984.74	4009.7	1385.55	3836.08	1584.54
	Fold change	1.05978		0.653592		0.341978		0.205253		0.0910672
	P values	0.803098		0.0041898		1.97723e-06		0.000315284		2.5573e-05
Lactic Acid	Mean	1.7472e+06	1.67839e+06	3042810	2.8923e+06	1.27896e+06	983364	2.66254e+06	1101300	3675620	1.34466e+06
	SD	95924.2	229256	344792	423878	75253.3	134456	483185	343801	908077	493757
	Fold change	0.960617		0.950535		0.768876		0.413628		0.365831
	P values	0.520359		0.51576		0.00162256		0.000116575		0.000631713
D-LACTIC ACID	Mean	1.7472e+06	1.67839e+06	3033460	2.89243e+06	1.2702e+06	851668	2659395	1.09714e+06	3.67376e+06	1.34402e+06
	SD	95924.2	229256	340021	423234	77410.6	427170	478172	347520	907604	493120
	Fold change	0.960617		0.953509		0.670498		0.412551		0.365844
	P values	0.520359		0.539522		0.0614867		0.000107761		0.00063203
Alanine	Mean	708032	763544	1160500	1.11533e+06	2.04047e+06	1.52161e+06	2.49444e+06	1.21109e+06	2902640	1513864
	SD	35694.4	144841	73940.2	123757	194924	352194	474102	535256	790767	513510
	Fold change	1.0784		0.961077		0.745718		0.485515		0.521547
	P values	0.39953		0.464403		0.0138913		0.00139		0.0061429
O-Methylphosphate	Mean	1.35731e+06	960763	497723	406747	793378	311604	340570	131767	359224	114556
	SD	366431	438462	69091.3	129949	335892	122813	150117	52689.2	184728	41982.8
	Fold change	0.707842		0.817216		0.392756		0.386901		0.318899
	P values	0.120952		0.170322		0.0152382		0.0173891		0.0218417
Valine	Mean	1.14239e+06	1.08068e+06	1072005	965701	1318435	1.00023e+06	1479025	784173	1521845	891112
	SD	111682	221573	53986.6	134308	124114	225426	278971	283316	285515	239773
	Fold change	0.945982		0.900836		0.758651		0.530196		0.585547
	P values	0.56066		0.117823		0.0168896		0.00161056		0.00212967
Norvaline	Mean	1.14239e+06	1.08068e+06	1072005	965701	1318435	1.00023e+06	1479025	784173	1521845	891112
	SD	111682	221573	53986.6	134308	124114	225426	278971	283316	285515	239773
	Fold change	0.945982		0.900836		0.758651		0.530196		0.585547
	P values	0.56066		0.117823		0.0168896		0.00161056		0.00212967
Isoleucine	Mean	2.13504e+06	1.99741e+06	1694525	1468565	1.81372e+06	1.19518e+06	1.84888e+06	869962	1.88867e+06	901548
	SD	239191	399718	60092.4	167247	134182	243816	312791	278437	401618	246870
	Fold change	0.935537		0.866653		0.658965		0.470534		0.477346
	P values	0.489428		0.0195702		0.000675671		0.000201282		0.000797909
Proline	Mean	2166225	1.91044e+06	2.02503e+06	1.91085e+06	2.76307e+06	1.85048e+06	2959425	1.25109e+06	3.62498e+06	1.58852e+06
	SD	329667	516966	107201	232538	254395	441022	582763	483644	767916	459003
	Fold change	0.881922		0.943616		0.669717		0.422748		0.438215
	P values	0.335082		0.31072		0.00231876		0.000284694		0.000487584
Glycine	Mean	1460830	1323803	1484215	1.3602e+06	1892410	1.13451e+06	1.64919e+06	665434	1.82745e+06	765947
	SD	158323	263173	75060.2	169248	205479	288468	334884	264089	564214	283099
	Fold change	0.906199		0.916446		0.599505		0.403492		0.419135
	P values	0.305518		0.14553		0.000526782		0.000258476		0.0039987
Glyceric acid	Mean	76266.1	63436.1	115428	73035.4	203482	105123	136161	34368.1	113815	39978.9
	SD	15588.1	25892.1	17051.4	20643.6	29336	43379.7	53782.7	13238.7	71516.8	19443.6
	Fold change	0.831773		0.632736		0.516618		0.252408		0.351261
	P values	0.32808		0.00327614		0.00137441		0.00484551		0.0523192
Uracil	Mean	312150	309657	451219	362872	557108	337800	660762	264625	1.11092e+06	429247
	SD	21687.7	90545.3	36308.3	60374.6	132477	122952	145326	86240.2	264676	124579
	Fold change	0.992012		0.804203		0.606345		0.400485		0.386387
	P values	0.949986		0.0148653		0.0140744		0.00040735		0.000689191
Serine	Mean	1.94881e+06	1843925	1.77368e+06	1.56877e+06	2.45821e+06	1.76639e+06	2689040	1.34287e+06	2.76642e+06	1.52321e+06
	SD	207572	394675	64515.1	199542	195103	411126	475264	521857	541646	500067
	Fold change	0.946178		0.884468		0.718567		0.499386		0.550607
	P values	0.581235		0.0535378		0.00715244		0.000899251		0.00206897
Threonine	Mean	438939	418552	404602	354943	554303	390669	619454	299580	701925	353654
	SD	39625.4	90772.7	15064.1	41302.2	48542.6	85269.8	109463	112828	87964.6	113091
	Fold change	0.953553		0.877265		0.704793		0.483618		0.503835
	P values	0.629953		0.0309209		0.00357285		0.000551502		0.000177909
Thymine	Mean	90767.1	72802.4	118845	69830.8	115297	76510.1	117638	55541.3	124413	65351
	SD	8022.87	13919.7	7264.15	12815.6	8743.27	20169.8	24082.2	17650.6	27253.5	20996.1
	Fold change	0.802079		0.587579		0.663592		0.472136		0.525273
	P values	0.0255158		4.06954e-05		0.00369686		0.000613549		0.00208414
beta-Alanine	Mean	315782	269373	217818	176484	224388	121370	171888	48297.9	179522	51096.2
	SD	55690.5	84866.8	15611.8	46116.7	29736.8	41988.8	58002.9	24702.7	94043.3	30933.2
	Fold change	0.853035		0.810236		0.540895		0.280984		0.284624
	P values	0.292947		0.0817914		0.000840539		0.00216408		0.0188374
Aminomalonic acid	Mean	17229.2	17380.9	21070.6	18384.2	31763.7	15503	22487.6	9763.99	31557.7	9016.53
	SD	2441.8	4982.38	1139.4	1986.21	1639.82	4228.54	5498.51	4896.54	12155.9	3677.19
	Fold change	1.0088		0.872504		0.488073		0.434195		0.285716
	P values	0.948421		0.0207925		7.90327e-05		0.00178752		0.00501396
Nicotinamide	Mean	151216	136457	175170	150845	233163	131048	221667	76117.9	212638	56316.5
	SD	11518.7	28254.9	9970.67	13866.8	6902.58	35161.4	48165.4	31868.8	64086.6	22056.6
	Fold change	0.902396		0.861131		0.562043		0.343389		0.264847
	P values	0.27688		0.00675192		0.000683277		0.000191425		0.00120103
Malic acid	Mean	176360	172581	243537	147440	443884	226282	269496	91724.9	291851	102103
	SD	11356.5	34837.3	20955.6	27327.1	40612.5	50655.1	80937.1	44625.1	138501	61997.3
	Fold change	0.978572		0.605411		0.509777		0.340357		0.349845
	P values	0.808921		6.25047e-05		1.25167e-05		0.0016367		0.0184874
Aspartic acid	Mean	8.41102e+06	8.02497e+06	9.60472e+06	8.83805e+06	9.25688e+06	7172165	7395730	3.09946e+06	6.21906e+06	2.47391e+06
	SD	856386	1.91985e+06	749182	1.19997e+06	921949	2.11941e+06	1.53575e+06	1.65533e+06	2.13783e+06	967039
	Fold change	0.954101		0.920177		0.774793		0.419088		0.397795
	P values	0.666594		0.219346		0.0638139		0.000906949		0.005885
Cysteine	Mean	836934	728111	638744	531487	478679	376328	505231	248786	571797	315975
	SD	118656	201685	16925.8	87112.3	51100.8	76882.5	76439.6	67708.3	143580	97988.3
	Fold change	0.869974		0.832082		0.78618		0.49242		0.5526
	P values	0.287244		0.0288257		0.0245031		0.000114945		0.00588929
2-Oxazolidinone	Mean	484994	415657	424742	348880	461643	313913	389899	135455	343100	137529
	SD	104093	107992	45383.9	82853.3	68262.9	98980.3	138922	72658.7	160482	89178.8
	Fold change	0.857035		0.821392		0.679992		0.34741		0.400843
	P values	0.283953		0.0858821		0.0149498		0.00460022		0.0258958
Ornithine	Mean	305318	335812	278573	225282	501279	377433	473789	256851	473693	241433
	SD	24423.8	57229.3	20462.6	38293.5	50662.5	63402.5	99423.4	89310.4	129293	89164
	Fold change	1.09987		0.808698		0.752941		0.542121		0.509683
	P values	0.270339		0.0178259		0.00419255		0.00267668		0.00567764
Glutamic acid	Mean	2622625	2.3045e+06	3.96008e+06	2879350	4.73255e+06	3.03267e+06	4.53093e+06	1.96702e+06	4.84033e+06	1857725
	SD	310950	566369	291241	581295	393291	743864	970299	836341	689119	655281
	Fold change	0.878701		0.727095		0.640811		0.43413		0.383801
	P values	0.263272		0.00426143		0.0013091		0.000660982		1.6999e-05
Phenylalanine	Mean	464206	434777	440434	386027	579924	441122	672424	352222	675666	405757
	SD	39984	91656.4	13673.2	59930.4	61516.3	104811	113373	137284	120389	118765
	Fold change	0.936604		0.876471		0.760655		0.52381		0.600528
	P values	0.494892		0.0772164		0.0230598		0.00144112		0.00291671
L-Asparagine	Mean	352945	309813	294505	218313	383890	215143	445946	162129	499517	166628
	SD	54098.7	83357.5	18908.3	30526.3	32197.3	55070.6	99718.1	70313.3	163164	70353.3
	Fold change	0.877795		0.741288		0.560429		0.363563		0.333579
	P values	0.316722		0.000721245		0.00018598		0.00029682		0.00271474
Taurine	Mean	646882	709557	703015	612624	752165	461386	562947	235851	525692	189517
	SD	53244.1	160670	78015.5	156877	140516	153434	181775	89918.1	275754	89504.1
	Fold change	1.09689		0.871423		0.613411		0.418959		0.360509
	P values	0.398895		0.245028		0.00658184		0.00506844		0.0293291
Xylose	Mean	127358	113736	120758	119943	232516	173708	231969	120105	184855	90013.9
	SD	8986.76	14991.8	13460	27123.6	29924.4	38468.8	33060.8	45651.4	73189.9	31338.5
	Fold change	0.893044		0.993256		0.747076		0.517762		0.486944
	P values	0.0918682		0.949233		0.0152991		0.00086259		0.0232493
Glutamine-4TMS	Mean	232800	227700	187652	141335	265998	146801	243246	97660.1	190641	83223.9
	SD	63799.3	61861.9	16844	29474.7	44295.1	23356.9	34071.5	33531	85605.2	30951.3
	Fold change	0.978095		0.753175		0.551886		0.401486		0.436546
	P values	0.89101		0.0102916		0.000478832		2.16323e-05		0.0262597
1,4-Butanediamine	Mean	90806	77338.3	55858.7	41979.4	32774.9	8517.26	22852.4	3617.36	15596.4	3719.41
	SD	14792.9	24708.6	5714.07	7301.98	5416.15	3337.37	7200.8	1057.46	13944.7	2625.2
	Fold change	0.851688		0.751529		0.259871		0.158292		0.238478
	P values	0.284417		0.00476866		1.08421e-05		0.00111661		0.0918822
Arabinonic acid	Mean	95046.7	88892.1	84552	57566.5	101776	51988.1	97745.5	32480.6	102773	33855.7
	SD	7275.32	16299.5	2676.24	4651.6	10374.5	11565.6	16806.2	14221.7	28800.5	10453.1
	Fold change	0.935246		0.680841		0.51081		0.332298		0.329422
	P values	0.426577		1.78887e-06		1.48988e-05		3.14568e-05		0.00128137
Glutamine-3TMS	Mean	315288	268832	227202	177398	286549	144468	284571	110943	208775	87572.1
	SD	48676.7	65365.6	16401.4	18739.2	22372	25391	41537.4	40451.4	73254.9	33602.2
	Fold change	0.852655		0.780795		0.504164		0.38986		0.419456
	P values	0.195266		0.000656832		1.39537e-06		2.50567e-05		0.00779182
L-Ornithine-4TMS	Mean	100457	98300	114701	86242.5	165701	119615	136842	64979.5	120256	47739.4
	SD	23120.8	18977.8	7413.66	20340.8	28547.1	26757.4	25337.5	23483.9	34369.7	20303.7
	Fold change	0.978527		0.751892		0.721869		0.474849		0.396982
	P values	0.863444		0.0169283		0.0163058		0.000475648		0.00206865
Citric Acid	Mean	32102.8	31282.1	79200.1	41628.7	79802.6	41645.6	74129	16192.5	162300	31465
	SD	2711.92	6583.55	6347.25	8247.48	7365.39	14898.8	15270	5997.67	25218.9	19820.9
	Fold change	0.974437		0.525614		0.521858		0.218437		0.19387
	P values	0.786283		7.45946e-06		0.000685056		8.38818e-05		2.4452e-06
2-Deoxy-D-Glucose	Mean	162976	150745	151250	144527	163260	104769	188706	72142.6	254896	81400.5
	SD	4662.41	43141.8	4823.29	10313.8	16224.5	20171	47094.4	34588.5	117679	36813
	Fold change	0.924955		0.955547		0.641727		0.3823		0.319348
	P values	0.520007		0.190788		0.000292976		0.000815817		0.0138014
Adenine	Mean	193916	186427	196569	162438	205132	85762.7	184941	77564.7	152837	53976.5
	SD	10211.7	29538.8	7031.99	18784.9	10163.9	6222.4	15988.4	28188.8	52652	20403.8
	Fold change	0.961383		0.826365		0.418084		0.419403		0.353163
	P values	0.578073		0.00515876		4.96774e-09		4.18403e-05		0.00433962
Lysine	Mean	172326	173682	221018	203532	358785	305600	426689	227329	438624	269108
	SD	12372.2	46560.8	15293.8	38843.5	33354.8	85451	82614.9	89192.4	80388.2	82386
	Fold change	1.00787		0.920887		0.851764		0.532774		0.613529
	P values	0.947381		0.341483		0.201764		0.00248033		0.00479421
Tyrosine	Mean	1.06259e+06	969621	945637	825073	1.22554e+06	856350	1387840	685039	1.46244e+06	798181
	SD	105970	220051	44363.3	107441	106217	198097	241940	262455	272139	235496
	Fold change	0.912506		0.872505		0.698752		0.493601		0.545787
	P values	0.381323		0.0402882		0.00418724		0.000712544		0.00116496
Galactonic Acid	Mean	20609.9	17160.7	27790.2	21146.4	25767.1	16004	18308.6	8893.67	22092.2	7396.28
	SD	2743.06	4282.18	1486.72	2730.11	1480.85	2352.27	3347.77	1740.4	9601.34	2806.58
	Fold change	0.832643		0.760931		0.621099		0.485765		0.334792
	P values	0.132937		0.000881342		1.87077e-05		0.000366178		0.0118959
Palmitoleic Acid	Mean	49426.8	48196.6	58964.7	123908	98562.1	59224.3	103522	45133.4	126257	66627.9
	SD	7499.26	6679.75	9725.83	189535	10381.7	16452.4	22292.6	12092.3	51801	19679.2
	Fold change	0.97511		2.1014		0.600884		0.435977		0.527718
	P values	0.770353		0.439942		0.000954351		0.000556797		0.0364169
Xanthine	Mean	401152	388522	468817	448395	625549	504659	616990	285357	628545	260265
	SD	86040.2	88196.5	96457.4	77684.1	65964.2	165695	62682.2	158496	254430	124873
	Fold change	0.968515		0.956439		0.806746		0.462498		0.414076
	P values	0.806833		0.695163		0.143761		0.00247525		0.0146535
Palmitic acid	Mean	814157	786598	786548	1.48563e+06	995659	846097	971239	825624	1.00072e+06	841371
	SD	157859	101698	35059.8	1.66899e+06	78216.5	118802	101117	94543.9	144388	154130
	Fold change	0.966151		1.8888		0.849786		0.850073		0.840768
	P values	0.72796		0.351998		0.0308536		0.027668		0.0944624
Cys-Gly	Mean	174918	149313	193022	140670	239481	131501	222392	88629.4	140830	49881.6
	SD	42065.6	46351.4	35594.5	31157.3	65077.5	51576.9	38948.2	42976.4	61586.6	22828.9
	Fold change	0.85362		0.728778		0.549106		0.398527		0.354196
	P values	0.340194		0.0222237		0.0103601		0.000220394		0.0134266
Inositol	Mean	248061	237574	308821	265906	384846	279549	368778	189952	983522	188680
	SD	17360.4	65627.2	9907.36	30176.5	29501	50966.5	67145.1	66666.4	1.50602e+06	63591.1
	Fold change	0.957725		0.861036		0.726393		0.515085		0.191841
	P values	0.718833		0.0159541		0.0023407		0.000937141		0.252776
Oleic acid	Mean	393775	391121	447704	486915	621864	461283	607770	404800	739482	564639
	SD	33261.4	58360.7	73919.2	251513	48848.5	69284.8	89586.6	76509.5	127147	140411
	Fold change	0.993259		1.08758		0.741775		0.666041		0.763561
	P values	0.925292		0.726953		0.00122453		0.00186893		0.0475401
Uridine	Mean	564447	613537	671116	561434	1223215	874358	957671	424096	780564	269469
	SD	80240.2	114577	57316.2	91429.4	74453.8	245015	231925	215002	346515	166526
	Fold change	1.08697		0.836569		0.714804		0.44284		0.345223
	P values	0.412411		0.0361894		0.0160064		0.00206007		0.0134167
Inosine	Mean	123633	117303	171851	169708	127214	107559	129253	60621.9	159991	61160.7
	SD	8164.42	15201.2	15868.5	26499.7	13082.4	35749.5	21887.1	11672.8	50771.7	10181.5
	Fold change	0.948803		0.987526		0.845501		0.469017		0.382275
	P values	0.396247		0.869141		0.250657		0.000175195		0.00448151
5'-Uridine Monophophate-1	Mean	39527.7	44377.8	42744.2	44027	32296.1	23306.1	45581	21885.4	49464.4	15751.6
	SD	8711.8	6834.62	9655.49	9361.59	7794.78	7338.43	6607.09	11107.7	21222	10059.6
	Fold change	1.1227		1.03001		0.72164		0.480143		0.318443
	P values	0.309896		0.819977		0.0668309		0.00193735		0.00947168
Tryptophan	Mean	313990	304408	284061	246745	350169	250553	367268	173509	366392	181954
	SD	24099.7	66201.1	10882.1	29666.4	29502.9	55047.1	71414.5	71008.4	91168.3	58757.2
	Fold change	0.969483		0.868632		0.71552		0.472431		0.496611
	P values	0.749828		0.0260135		0.00490687		0.000825582		0.00272151
Pyroglutamic Acid	Mean	5.11977e+06	4.66593e+06	5.21543e+06	4.15847e+06	6.04047e+06	3.81992e+06	5.66163e+06	2.73324e+06	5.10769e+06	2.43584e+06
	SD	470410	1.05677e+06	202667	485336	470010	744225	754953	786751	903063	652821
	Fold change	0.911356		0.79734		0.632388		0.482766		0.476896
	P values	0.368964		0.00194394		0.000212732		6.29465e-05		0.000226353
Of the 69 discriminatory metabolites, 55 were authentically identified, based on which metabolic pathways were analyzed. The data was the relative GC/MS response intensity normalized by the stable isotope internal standard.yellow font, red font, statistic significance, p<0.05, p<0.01 respectively.

## Sheet: Cell-A
Table S-3 The effect of adriamycin on intracellular metabolites of MCF-7Adr cells
Name		02AK	02AD	06AK	06AD	18AK	18AD	24AK	24AD	36AK	36AD
L-Isoleucine	Mean	813451	620514	934658	748155	1.17843e+06	966216	1.42139e+06	1.04164e+06	1.6497e+06	1.65036e+06
	SD	32115.3	139173	59202.8	72602.8	71039.4	78025.5	363011	110091	84348.7	81535.2
	Fold change	0.762816		0.800459		0.819917		0.732836		1.0004
	P values	0.0183029		0.000724001		0.000614867		0.0502469		0.989331
PROLINE	Mean	2.40905e+06	1.81877e+06	2406645	2000675	2.75926e+06	2.31004e+06	3.29774e+06	2.76752e+06	4386180	4.00933e+06
	SD	120184	470985	156625	198546	173937	289741	472325	417634	103372	352028
	Fold change	0.754974		0.831313		0.837196		0.839216		0.914083
	P values	0.0266881		0.0031113		0.0112327		0.066807		0.0464943
Arachidonic acid	Mean	98203.5	102824	98425.8	121776	96336.1	143388	111637	140393	93764.1	117223
	SD	8484.4	9998.98	11191	11617.1	9232.85	12764.1	8251.96	7377.83	8736.22	12521.1
	Fold change	1.04705		1.23723		1.48841		1.25758		1.25019
	P values	0.408807		0.00531718		4.21361e-05		8.67572e-05		0.00451736
The data was the relative GC/MS response intensity normalized by the stable isotope internal standard.yellow font, red font, statistic significance, p<0.05, p<0.01 respectively.
